# Supplementary material for: A case report of giant coronary artery pseudoaneurysm and infective endocarditis: at what level can two pathologies be interconnected on a suitable background?
Source: Eur Heart J Case Rep. 2026 Mar 13;10(3):ytag204. doi: 10.1093/ehjcr/ytag204 (PMC13012603; doi:10.1093/ehjcr/ytag204)
Supplement: ytag204_Supplementary_Data [file ytag204_supplementary_data.zip]

Archive with 5 entries (5 files):
- video S1.avi
- video S2.avi
- video S3.mp4
- video S4.mp4
- video S5.mp4
